# Supplementary material for: Differential Evolutionary History in Visual and Olfactory Floral Cues of the Bee-Pollinated Genus Campanula (Campanulaceae)
Source: Plants (Basel). 2021 Jul 2;10(7):1356. doi: 10.3390/plants10071356 (PMC8309401; doi:10.3390/plants10071356)
Supplement: Supplementary file 1 [file plants-10-01356-s001.zip › plants-1264805-supplementary/Table S2-Floral scents Campanula.xlsx]

## Sheet: All species (2)
		obs	TIME Shim	Scan_neu	KI	CL_03	%	CL_04	%	CL05	%	CL06	%	CL07	%	% Mean		SD	Max	Min	C_Rapun01	%	C_Rapun02	%	C_Rapun03	%	C_Rapun04	%	C_Rapun06	%	C_Rapun07	%	% Mean	Pre-abs	SD	MAX	MIN	CLAT_01	%	CLAT_02	%	CLAT03	%	CLAT_04	%	CLAT_05	%	CLAT_06	%
	numero de flores					33		50		35		80		102																								20		25		23		18		26		27
	Tempo de extracao (horas)					7		7		7		5		5																								5.5		5.5		5.5		5.5		5		5
	foram considerados os compostos que tinham mais nas amostras das flores do que em folhas
Compound class	Komponenten Campanula
Aliphatic	(2E)-hexenal		10.05		855		0		0		0		0		0	0	0	0	0	0		0		0		0		0		0		0	0	0	0	0	0		0		0		0		0		0		0
Aliphatic	(3Z)-hexenol		10.12		857		0		0		0		0		0	0	0	0	0	0		0		0		0		0		0		0	0	0	0	0	0		0		0		0		0		0		0
Aliphatic	(2E)-hexenol		10.373		867		0		0		0		0		0	0	0	0	0	0		0		0		0		0		0		0	0	0	0	0	0		0		0		0		0		0		0
Aliphatic	n-hexanol		10.43		868		0		0		0		0		0	0	0	0	0	0		0		0		0		0		0		0	0	0	0	0	0		0		0		0		0		0		0
Monoterpene	Artemisiatriene		12.06		928		0		0		0		0		0	0	0	0	0	0		0		0		0		0		0		0	0	0	0	0	0		0		0		0		0		0		0
Monoterpene	a-pinene	ok	12.443		942		0		0		0		0		0	0	0	0	0	0		0		0		0		0		0		0	0	0	0	0	0		0		0		0		0		0		0
Monoterpene	Sabinene	ok	13.5	1072	981.851		0		0		0		0		0	0	0	0	0	0		0		0		0		0		0		0	0	0	0	0	0	50831	0.29615	39883	2.60146		0		0	35467	0.147073		0
Monoterpene	b-pinene	ok	13.647		985		0		0		0		0		0	0	0	0	0	0		0		0		0		0		0		0	0	0	0	0	0		0		0		0		0		0		0
Monoterpene	Myrcene	ok	13.86	1095	994.558	704553	0.424788	838700	0.319027	703804	0.577168	838368	0.6019	803055	0.634516	0.51148	1	0.134334	0.634516	0.319027		0		0		0		0		0		0	0	0	0	0	0	139927	0.815239	121661	7.93563	101187	0.35371	190773	1.22003	112345	0.465868	321856	2.03781
Aliphatic	cis-3-hexenyl acetate	ok	14.223	1114	1005.93	19185820	11.5675	5412952	2.05899	16561490	13.5816	13916776	9.99145	30390080	24.0121	12.2423	1	7.89845	24.0121	2.05899		0		0		0		0		0		0	0	0	0	0	0		0		0		0		0		0		0
Monoterpene	a-phellandrene	ok	14.36		1010		0		0		0		0		0	0	0	0	0	0		0		0		0		0		0		0	0	0	0	0	0		0		0		0		0		0		0
Aliphatic	Hexil acetate	ok		1125	1013.11	190907	0.115101	94247	0.0358499	193768	0.158903	132903	0.0954168	329599	0.260425	0.133139	1	0.0837841	0.260425	0.0358499		0		0		0		0		0		0	0	0	0	0	0		0		0		0		0		0		0
Monoterpene	d-3-Carene	ok		1134	1017.65		0		0		0		0		0	0	0	0	0	0		0		0		0		0		0		0	0	0	0	0	0	115060	0.670359	95830	6.25074	121120	0.423388	10593	0.0677443	11284	0.046792		0
Unknown	Unknown 1 (mz 41, 55, 69, 84)	ok		1143	1024.71	703446	0.424121	250919	0.0954452	550193	0.451196	282211	0.202611	436295	0.344729	0.303621	1	0.151268	0.451196	0.0954452		0		0		0		0		0		0	0	0	0	0	0		0		0		0		0		0		0
aromatics	p-methylanisole	ok		1144	1025.35		0		0		0		0		0	0	0	0	0	0		0		0		0		0		0		0	0	0	0	0	0	40657	0.236875	251576	16.4096	70453	0.246276	51725	0.330791	76133	0.315705		0
Monoterpene	a-terpinene	ok	14.673	1146	1026.63		0		0		0		0		0	0	0	0	0	0		0		0		0		0		0		0	0	0	0	0	0		0		0		0		0		0		0
Unknown	Unknown 2 (mz 43, 57, 79)	ok		1150	1029.18	408351	0.246203	56611	0.0215338	77313	0.063402	136247	0.0978176	575114	0.454414	0.176674	1	0.176841	0.454414	0.0215338		0		0		0		0		0		0	0	0	0	0	0		0		0		0		0		0		0
Monoterpene	Limonene		15.023		1036		0		0		0		0		0	0	0	0	0	0		0		0		0		0		0		0	0	0	0	0	0		0		0		0		0		0		0
Monoterpene	b-phellandrene				1038		0		0		0		0		0	0	0	0	0	0		0		0		0		0		0		0	0	0	0	0	0		0		0		0		0		0		0
aromatics	Benzyl alcohol	ok	15.05	1166	1039.28		0		0		0		0		0	0	0	0	0	0		0		0		0		0		0		0	0	0	0	0	0		0		0		0		0		0		0
Monoterpene	cis-β-ocimene	ok	15.12	1167	1039.9	33527426	20.2143	53929548	20.5139	26027194	21.3441	27067340	19.4328	25062066	19.8022	20.2615	1	0.730677	21.3441	19.4328		0		0		0		0		0		0	0	0	0	0	0		0		0		0		0		0		0
Monoterpene	Eucalyptol	ok		1169	1041.16		0		0		0		0		0	0	0	0	0	0		0		0		0		0		0		0	0	0	0	0	0		0		0		0		0		0		0
aromatics	Benzeneacetaldehyde	ok	15.373	1186	1049.86		0		0		0		0		0	0	0	0	0	0	7853036	42.7068	4611558	43.6551	25045680	77.5914	12660909	68.2565	25745108	64.3048	17213960	73.741	61.7093	1	15.0576	77.5914	42.7068		0		0		0		0		0		0
Monoterpene	trans-β-Ocimene	ok	15.43	1186	1051.71	101068976	60.9364	189966688	72.26	68566648	56.2294	83852568	60.2014	61809908	48.8378	59.693	1	8.50835	72.26	48.8378		0		0		0		0		0		0	0	0	0	0	0		0		0		0		0		0		0
spiroacetals	1,6-Dioxaspiro [4.5] decane	ok		1194	1056.62		0		0		0		0		0	0	0	0	0	0		0		0		0		0		0		0	0	0	0	0	0	41110	0.239514	33540	2.18773		0		0	10000	0.0414676		0
spiroacetals	E-Conophthorin	ok	15.757	1207	1064.54		0		0		0		0		0	0	0	0	0	0	5000	0.0271913		0	5000	0.01549		0		0	2000	0.00856758	0.00854147	1	0.0110903	0.0271913	0	35098	0.204487	147860	9.64452	62783	0.219465	37878	0.242237	38939	0.161471	45075	0.285389
Monoterpene	gama-terpinene		15.807		1065		0		0		0		0		0	0	0	0	0	0		0		0		0		0		0		0	0	0	0	0	0		0		0		0		0		0		0
aromatics	1-Phenylethanol	ok		1210	1066.35		0		0		0		0		0	0	0	0	0	0		0		0		0		0		0		0	0	0	0	0	0		0		0		0		0		0		0
Monoterpene	(Z)-linalool oxide (furanoid)		16.167		1079		0		0		0		0		0	0	0	0	0	0		0		0		0		0		0		0	0	0	0	0	0		0		0		0		0		0		0
Unknown	Unknown 3	ok		1247	1088.37		0		0		0		0		0	0	0	0	0	0		0		0		0		0		0		0	0	0	0	0	0		0		0		0		0		0		0
Aliphatic	2-nonanone	ok		1256	1093.63		0		0		0		0		0	0	0	0	0	0		0		0		0		0		0		0	0	0	0	0	0		0		0		0		0		0		0
Monoterpene	(E)-Linalol oxide (furanoid)	ok	16.58	1256	1093.63		0		0		0		0		0	0	0	0	0	0	5357883	29.1376	802326	7.59517	1120172	3.47029	1106525	5.96541	2919954	7.29332	1058948	4.53631	9.66634	1	9.66907	29.1376	3.47029		0		0		0		0		0		0
aromatics	Guaiacol	ok		1258	1094.79		0		0		0		0		0	0	0	0	0	0		0		0		0		0		0		0	0	0	0	0	0		0		0		0		0		0	215866	1.36674
Monoterpene	Terpinolene	ok	16.627	1260	1095.95		0		0		0		0		0	0	0	0	0	0		0		0		0		0		0		0	0	0	0	0	0		0		0		0		0		0		0
Monoterpene	Linalool	ok	16.82	1271	1102.78		0		0		0		0		0	0	0	0	0	0		0		0		0		0		0		0	0	0	0	0	0		0		0		0		0		0		0
Unknown	Unknown 4	cf decadehydro naphtalene		1292	1117.25		0		0		0		0		0	0	0	0	0	0		0		0		0		0		0		0	0	0	0	0	0		0	45979	2.99909	67917	0.237411	28356	0.181342	48228	0.19999	33380	0.211343
aromatics	2-Phenylethanol	ok	17.257	1297	1120.65	90862	0.0547824	183248	0.0697044	122430	0.100401	176696	0.126858	240101	0.189711	0.108291	1	0.0533578	0.189711	0.0547824	1768364	9.61682	1753787	16.6021	2070457	6.41427	2012141	10.8477	4008359	10.0119	1333328	5.7117	9.86741	1	3.88832	16.6021	5.7117	13460	0.0784203	47761	3.11532	30078	0.105141	31002	0.198264	29621	0.122831	143187	0.906578
Monoterpene	Allo-ocimene	ok	17.58	1314	1132.15	1147794	0.692027	1709388	0.650221	856748	0.702592	746708	0.536094	778928	0.615453	0.639277	1	0.0673155	0.702592	0.536094		0		0		0		0		0		0	0	0	0	0	0		0		0		0		0		0		0
Monoterpene	p-cymene	ok		1316	1133.49		0		0		0		0		0	0	0	0	0	0		0		0		0		0		0		0	0	0	0	0	0		0		0		0		0		0		0
spiroacetals	Z-conophthorin	ok	17.777	1325	1139.51		0		0		0		0		0	0	0	0	0	0		0		0		0		0		0		0	0	0	0	0	0	10000	0.0582617	9334	0.608832	5000	0.017478	5000	0.031976	5000	0.0207338	5000	0.0316571
Monoterpene	(E)-Epoxy-ocimene	ok	17.887	1332	1144.16	103647	0.0624907	228168	0.0867911	106373	0.0872332	100090	0.0718589	98626	0.0779272	0.0772602	1	0.0104649	0.0872332	0.0624907		0		0		0		0		0		0	0	0	0	0	0		0		0		0		0		0		0
Monoterpene	Neo-allo-ocimene	ok	17.943	1333	1144.82	26815	0.0161673	43875	0.0166893		0	34333	0.0246491	24356	0.0192444	0.01535	1	0.0092158	0.0246491	0		0		0		0		0		0		0	0	0	0	0	0		0		0		0		0		0		0
Unknown	Unknown 5	ok		1334	1145.48		0		0		0		0		0	0	0	0	0	0		0		0		0		0		0		0	0	0	0	0	0	1033837	6.02331		0	898024	3.13914	952516	6.09152	543294	2.25291	379092	2.40019
N-compound	Benzeneacetonitrile	ok	17.92	1336	1146.8		0		0		0		0		0	0	0	0	0	0	23097	0.125607	147452	1.39585	302542	0.937274	112435	0.606151	294130	0.734663	128668	0.551187	0.725121	1	0.42398	1.39585	0.125607	120678	0.703091	232880	15.1901	95097	0.332422	121266	0.77552	243294	1.00888	758184	4.80039
Unknown	Unknown 6	fatty acid derivative		1342	1150.76	531971	0.320735	254020	0.0966248	320541	0.262866	350143	0.251383	378081	0.298732	0.246068	1	0.0880234	0.320735	0.0966248		0		0		0		0		0		0	0	0	0	0	0		0		0		0		0		0		0
irregular terpene	Isophorone <4-oxo->	ok	18.028	1342	1150.76		0	94194	0.0358298	43207	0.0354327	34333	0.0246491	98626	0.0779272	0.0347678	1	0.0281757	0.0779272	0	110962	0.60344	92558	0.876195	74341	0.230308	76657	0.413267	90011	0.224825	115132	0.493201	0.473539	1	0.246595	0.876195	0.224825		0	24356	1.58868	7650	0.0267414	23716	0.151668	5960	0.0247147	6043	0.0382608
spiroacetals	2-Methyl-1,7-dioxaspiro (5.5) undecan	ok	18.093	1344	1152.07		0		0		0		0		0	0	0	0	0	0		0		0		0		0		0		0	0	0	0	0	0		0		0		0		0		0		0
spiroacetals	7-Ethyl-1,6-dioxaspiro(4.5)decan	ok	18.187	1349	1156		0		0		0		0		0	0	0	0	0	0	81777	0.444724	24798	0.234749	10000	0.03098	10000	0.0539112	29727	0.0742506	22537	0.0965438	0.15586	1	0.15864	0.444724	0.03098	7000	0.0407832	36552	2.38419	5000	0.017478	5716	0.0365549	10000	0.0414676	5000	0.0316571
Monoterpene	Citronellal		18.2		1156		0		0		0		0		0	0	0	0	0	0		0		0		0		0		0		0	0	0	0	0	0		0		0		0		0		0		0
Monoterpene	Nerol oxide		18.283		1159		0		0		0		0		0	0	0	0	0	0		0		0		0		0		0		0	0	0	0	0	0		0		0		0		0		0		0
Monoterpene	Dill ether (3,6-dimethyl-2,3,3a,4,5,7a-hexahydrobenzofuran)	ok	18.347	1359	1161.87	170015	0.102505	498567	0.189646	150777	0.123647	243920	0.175121	196605	0.155343	0.149253	1	0.035982	0.189646	0.102505		0		0		0		0		0		0	0	0	0	0	0		0		0		0		0		0		0
Monoterpene	Z-isocitral		18.477		1167		0		0		0		0		0	0	0	0	0	0		0		0		0		0		0		0	0	0	0	0	0		0		0		0		0		0		0
aromatics	Benzyl acetate	ok		1370	1168.98		0		0		0		0		0	0	0	0	0	0		0		0		0		0		0		0	0	0	0	0	0		0		0		0		0		0		0
Monoterpene	lavandulol	ok	18.553	1374	1171.56		0		0		0		0		0	0	0	0	0	0		0		0		0		0		0		0	0	0	0	0	0	25434	0.148183	70676	4.61001	453055	1.5837	23423	0.149795	63115	0.261723	1012819	6.41259
Monoterpene	p-Mentha-1,5-dien-8-ol	ok		1381	1176.04	92063	0.0555065	214020	0.0814095	158509	0.129988	167138	0.119996	71510	0.0565021	0.0886804	1	0.0349134	0.129988	0.0555065		0		0		0		0		0		0	0	0	0	0	0		0		0		0		0		0		0
Monoterpene	linalool oxide (pyranoid)	Z??	18.873	1388	1180.5		0		0		0		0		0	0	0	0	0	0	2146386	11.6726	414588	3.92467	688609	2.13331	659154	3.55358	1284204	3.20762	178668	0.765376	4.20953	1	3.83107	11.6726	0.765376		0		0		0		0		0		0
Monoterpene	E-isocitral		18.923		1185		0		0		0		0		0	0	0	0	0	0		0		0		0		0		0		0	0	0	0	0	0		0		0		0		0		0		0
Unknown	Unknown 7	similar to 3,7-dimethyl 1,6-octaadien-3-ol-4-one		1404	1190.62	176097	0.106172	85157	0.0323922	125780	0.103148	191285	0.137332	136039	0.107488	0.0973065	1	0.0388339	0.137332	0.0323922		0		0		0		0		0		0	0	0	0	0	0		0		0		0		0		0		0
Monoterpene	a-Terpineol	ok	19.337	1419	1202.91		0		0		0		0		0	0	0	0	0	0		0		0		0		0		0		0	0	0	0	0	0		0		0		0		0		0		0
Unknown	Unknown 8 - Monoterpene oxide 1	ok		1417	1198.76	207878	0.125334	391125	0.148777	335450	0.275092	400613	0.287617	174895	0.138189	0.195002	1	0.0793884	0.287617	0.125334		0		0		0		0		0		0	0	0	0	0	0		0		0		0		0		0		0
aromatics	Methyl salicilate	ok		1432	1209.44		0		0		0		0		0	0	0	0	0	0		0		0		0		0		0		0	0	0	0	0	0		0		0		0		0		0		0
Unknown	Unknown 9 - Monoterpene oxide 2	ok	19.553	1432	1209.44	341271	0.205759	1120141	0.426082	760219	0.623432	994491	0.713988	230587	0.182193	0.430291	1	0.239673	0.713988	0.182193		0		0		0		0		0		0	0	0	0	0	0		0		0		0		0		0		0
Unknown	Unknown 10 - (41, 69, 111)	cf. com stefan	19.867		1223		0		0		0		0		0	0	0	0	0	0		0		0		0		0		0		0	0	0	0	0	0		0		0		0		0		0		0
Unknown	Unknown 11 - Unknown terpenoid	ok		1455	1225.92		0		0		0		0		0	0	0	0	0	0		0		0		0		0		0		0	0	0	0	0	0		0		0		0		0		0		0
Monoterpene	Verbenone	ok		1457	1227.34		0		0		0		0		0	0	0	0	0	0		0		0		0		0		0		0	0	0	0	0	0		0		0		0		0		0		0
Unknown	Unknown 12	ok		1460	1229.47		0		0		0		0		0	0	0	0	0	0	20443	0.111174	15000	0.141997	58289	0.180579	33909	0.182808	64217	0.160398	22537	0.0965438	0.145583	1	0.0358651	0.182808	0.0965438		0		0		0		0		0		0
spiroacetals	Z-7-Ethyl-1,6-dioxaspiro[4.5]decane	ok	20.04	1462	1230.89		0		0		0		0		0	0	0	0	0	0		0		0		0		0		0		0	0	0	0	0	0		0		0		0		0		0		0
Monoterpene	b-citronelol		20.04		1230		0		0		0		0		0	0	0	0	0	0		0		0		0		0		0		0	0	0	0	0	0		0		0		0		0		0		0
Monoterpene	Z-geraniol		20.147		1234		0		0		0		0		0	0	0	0	0	0		0		0		0		0		0		0	0	0	0	0	0		0		0		0		0		0		0
Unknown	Unknown 13	ähnlich Eucarvone, laut Adams zu spät		1467	1234.42		0		0		0		0		0	0	0	0	0	0	94924	0.516221	85902	0.813186	71938	0.222864	156812	0.845393	122459	0.305872	140435	0.601594	0.550855	1	0.25571	0.845393	0.222864	25919	0.151009		0	10703	0.0374135		0	14930	0.0619111		0
Monoterpene	(Z)-Ocimenone	ok		1470	1236.53	57915	0.0349181	126730	0.0482059	62786	0.0514888	127532	0.0915607	73860	0.0583589	0.0569065	1	0.0211634	0.0915607	0.0349181		0		0		0		0		0		0	0	0	0	0	0		0		0		0		0		0		0
Unknown	Unknown 14	isogeraniol ???	20.233		1238		0		0		0		0		0	0	0	0	0	0		0		0		0		0		0		0	0	0	0	0	0		0		0		0		0		0		0
Unknown	Unknown 15	Benzothiazole	20.307		1241		0		0		0		0		0	0	0	0	0	0		0		0		0		0		0		0	0	0	0	0	0		0		0		0		0		0		0
Monoterpene	Z-citral		20.46		1247		0		0		0		0		0	0	0	0	0	0		0		0		0		0		0		0	0	0	0	0	0		0		0		0		0		0		0
Unknown	Unknown 16 - Terpenoid oxide	ok		1488	1249.12	3907891	2.35614	4160173	1.58246	3896626	3.1955	6328963	4.54383	2289290	1.80883	2.69735	1	1.20484	4.54383	1.58246		0		0		0		0		0		0	0	0	0	0	0		0		0		0		0		0		0
aromatics	o-anisaldehyde	ok		1494	1253.29		0		0		0		0		0	0	0	0	0	0		0		0		0		0		0		0	0	0	0	0	0		0		0		0		0		0		0
Unknown	Unknown 17 - Terpinoid oxide 2	ok		1496	1254.67	394402	0.237792	283353	0.107783	313146	0.256801	529758	0.380336	205998	0.162765	0.229095	1	0.103481	0.380336	0.107783		0		0		0		0		0		0	0	0	0	0	0		0		0		0		0		0		0
Monoterpene	E-geraniol		20.753		1258		0		0		0		0		0	0	0	0	0	0		0		0		0		0		0		0	0	0	0	0	0		0		0		0		0		0		0
Unknown	Unknown 18	ok		1507	1262.25	213284	0.128593	231139	0.0879213	153050	0.125512	260962	0.187356	224303	0.177228	0.141322	1	0.0408412	0.187356	0.0879213		0		0		0		0		0		0	0	0	0	0	0		0		0		0		0		0		0
aromatics	2-phenylethyl acetate	ok		1508	1262.94		0		0		0		0		0	0	0	0	0	0		0		0	102246	0.316758	32751	0.176565	383736	0.958477	94782	0.406026	0.309638	1	0.357713	0.958477	0		0		0		0		0		0		0
aromatics	p-anysaldehyde	ok		1512	1265.68		0		0		0		0		0	0	0	0	0	0	43924	0.23887	100485	0.951236	130309	0.403697	151321	0.81579	106075	0.264949	237429	1.0171	0.615273	1	0.353188	1.0171	0.23887		0		0		0		0		0		0
Unknown	Unknown 19	ok		1515	1267.73	170359	0.102713	443602	0.168738	141731	0.116229	260059	0.186708	167816	0.132596	0.141397	1	0.0353834	0.186708	0.102713		0		0		0		0		0		0	0	0	0	0	0		0		0		0		0		0		0
Unknown	Unknown 20 - two compounds	ok		1522	1272.5	106209	0.0640354	103825	0.0394932	196286	0.160968	198098	0.142223	105936	0.083703	0.0980845	1	0.0517244	0.160968	0.0394932		0		0		0		0		0		0	0	0	0	0	0		0		0		0		0		0		0
Monoterpene	E-citral		21.153		1276		0		0		0		0		0	0	0	0	0	0		0		0		0		0		0		0	0	0	0	0	0		0		0		0		0		0		0
aromatics	4-ethylguaiacol	ok		1543	1286.68		0		0		0		0		0	0	0	0	0	0		0		0		0		0		0		0	0	0	0	0	0		0		0		0		0		0		0
Monoterpene	Lavandulyl acetate	ok	21.517	1547	1289.35		0		0		0		0		0	0	0	0	0	0		0		0		0		0		0		0	0	0	0	0	0	17451	0.101673	20452	1.33403	699333	2.44459	9837	0.0629095	57734	0.239409	168010	1.06374
Aliphatic	Tridecane	ok		1563	1300		0		0		0		0		0	0	0	0	0	0		0		0		0		0		0		0	0	0	0	0	0		0		0		0		0		0		0
N-compound	Indole	ok		1568	1303.83		0		0		0		0		0	0	0	0	0	0	68414	0.372053	79731	0.754769	85264	0.264147	22132	0.119316	517812	1.29336	280343	1.20093	0.66743	1	0.496862	1.29336	0.119316		0		0		0		0		0		0
N-compound	1-nitro-2-phenyl ethane	ok		1575	1309.17		0		0		0		0		0	0	0	0	0	0	26386	0.143494	51280	0.485439	64062	0.198464	33244	0.179222	26600	0.0664402	5000	0.0214189	0.182413	1	0.16308	0.485439	0.0214189		0	48304	3.15074	90833	0.317516	21434	0.137075	56576	0.234607	55373	0.35059
N-compound	ortho-aminoacetophenone	ok		1580	1312.97	488379	0.294453	642006	0.244208	587480	0.481774	725691	0.521005	380542	0.300677	0.368423	1	0.124117	0.521005	0.244208	51208	0.278482	33444	0.316596	90526	0.280449	32567	0.175573	77795	0.194312	38363	0.164339	0.234959	1	0.0644891	0.316596	0.164339		0		0		0		0		0		0
Sesquiterpenes	Sesquiterpene 1	ok		1588	1319.02		0		0		0		0		0	0	0	0	0	0		0		0		0		0		0		0	0	0	0	0	0		0		0		0		0		0		0
Monoterpene	Methyl geranate		22.34		1326		0		0		0		0		0	0	0	0	0	0		0		0		0		0		0		0	0	0	0	0	0		0		0		0		0		0		0
Sesquiterpenes	Sesquiterpene 2	ok		1602	1329.54		0		0		0		0		0	0	0	0	0	0		0		0		0		0		0		0	0	0	0	0	0		0		0		0		0		0		0
Sesquiterpenes	Sesquiterpene 3	ok		1621	1343.67		0		0		0		0		0	0	0	0	0	0		0		0		0		0		0		0	0	0	0	0	0	115105	0.670621		0	387545	1.3547	201840	1.29081	231576	0.96029	25669	0.162521
Unknown	Unknown 21	ok		1625	1346.63		0		0		0		0		0	0	0	0	0	0	14057	0.0764456	11149	0.105541	23615	0.0731592	47228	0.254612	33473	0.0836072	20854	0.0893341	0.113783	1	0.0699334	0.254612	0.0731592		0		0		0		0		0		0
Unknown	Unknown 22	The spectrum is similar but I did not find the IR on the literature		1629	1349.57	34902	0.0210431	59828	0.0227575	39579	0.0324575	65443	0.0469843		0	0.0246485	1	0.0172046	0.0469843	0		0		0		0		0		0		0	0	0	0	0	0		0		0		0		0		0		0
Sesquiterpenes	Sesquiterpene 4	ok		1632	1351.78		0		0		0		0		0	0	0	0	0	0	5249	0.0285454	17448	0.165171	18099	0.0560706	20000	0.107822	15000	0.0374663	10000	0.0428379	0.0729855	1	0.053185	0.165171	0.0285454		0		0		0		0		0		0
Unknown	Unknown 23	ok		1641	1358.37	97298	0.0586628	62934	0.023939	53362	0.0437605	81660	0.0586272	80672	0.0637412	0.0497462	1	0.0162487	0.0637412	0.023939		0		0		0		0		0		0	0	0	0	0	0		0		0		0		0		0		0
Sesquiterpenes	Sesquiterpene 5	ok		1646	1362.02		0		0		0		0		0	0	0	0	0	0		0		0		0		0		0		0	0	0	0	0	0	44049	0.256637		0	43477	0.151978	23884	0.152743	62291	0.258306	264780	1.67643
Sesquiterpenes	a-cubebene	ok		1650	1364.92		0		0		0		0		0	0	0	0	0	0	21258	0.115606	108482	1.02694	90897	0.281598	81800	0.440994	125597	0.31371	52043	0.222941	0.400298	1	0.325093	1.02694	0.115606		0		0		0		0		0		0
Sesquiterpenes	Sesquiterpene 6	ok		1663	1374.33		0		0		0		0		0	0	0	0	0	0	47446	0.258024	138033	1.30668	105210	0.32594	70421	0.379648	204881	0.511742	66159	0.283411	0.510908	1	0.400101	1.30668	0.258024		0		0		0		0		0		0
Sesquiterpenes	a-longipinene	ok	23.417	1664	1378.65		0		0		0		0		0	0	0	0	0	0		0		0		0		0		0		0	0	0	0	0	0		0		0		0		0		0		0
Sesquiterpenes	alpha-Ylangene	ok	23.79	1684	1389.37		0		0		0		0		0	0	0	0	0	0	34724	0.188838	141597	1.34042	215729	0.668327	194393	1.048	1803133	4.50378	995914	4.26629	2.00261	1	1.88679	4.50378	0.188838	14193712	82.695	18147	1.18368	24224136	84.678	12345905	78.9545	21543160	89.3343	12035544	76.2021
Sesquiterpenes	α-copaene	ok		1692	1395.05		0		0		0		0		0	0	0	0	0	0	62846	0.341773	348443	3.29852	409949	1.27002	227410	1.226	172586	0.431077	111837	0.479086	1.17441	1	1.1183	3.29852	0.341773	366480	2.13517	16151	1.05349	50002	0.174787	49557	0.316927	20329	0.0842995		0
Sesquiterpenes	Sesquiterpene 7	ok		1695			0		0		0		0		0	0	0	0	0	0	237071	1.28925	760422	7.19849	133599	0.413889	110678	0.596679	675209	1.6865	295725	1.26682	2.07527	1	2.55407	7.19849	0.413889		0		0		0		0		0		0
Sesquiterpenes	Longifolene	ok		1702	1402.47		0		0		0		0		0	0	0	0	0	0		0		0		0		0		0		0	0	0	0	0	0		0		0		0		0		0		0
Sesquiterpenes	Sesquiterpene 8	ok		1707	1406.57		0		0		0		0		0	0	0	0	0	0		0		0		0		0		0		0	0	0	0	0	0	188240	1.09672	15300	0.997979	229777	0.80321	214670	1.37286	178070	0.738413	105858	0.670232
Sesquiterpenes	b-bourbonene	ok	24.17	1707	1406.57		0		0		0		0		0	0	0	0	0	0	87269	0.474591	348451	3.29859	438058	1.3571	404472	2.18056	674176	1.68392	238499	1.02168	1.66941	1	0.985941	3.29859	0.474591		0		0		0		0		0		0
Sesquiterpenes	B-Elemene	ok		1707	1406.57		0		0		0		0		0	0	0	0	0	0		0		0		0		0		0		0	0	0	0	0	0		0		0		0		0		0		0
Unknown	Unknown 24	ok		1711	1409.84	164053	0.0989107	174190	0.0662588	184780	0.151532	248414	0.178347	87931	0.0694768	0.112905	1	0.0500811	0.178347	0.0662588		0		0		0		0		0		0	0	0	0	0	0		0		0		0		0		0		0
Sesquiterpenes	Ylanga-2,4(15)-diene	ok		1726	1422.04		0		0		0		0		0	0	0	0	0	0		0		0		0		0		0		0	0	0	0	0	0	34077	0.198538		0	70002	0.244699	50432	0.322522	28331	0.117482	58623	0.371167
Sesquiterpenes	Sesquiterpene 9	ok		1735	1429.31		0		0		0		0		0	0	0	0	0	0		0		0		0		0		0		0	0	0	0	0	0		0		0		0		0		0		0
Sesquiterpenes	Sesquiterpene 10 (mz 93, 121, 136, 189, 204)	cf.	24.77		1434		0		0		0		0		0	0	0	0	0	0		0		0		0		0		0		0	0	0	0	0	0		0		0		0		0		0		0
Sesquiterpenes	Sesquiterpene 11	ok		1743	1435.74		0		0		0		0		0	0	0	0	0	0	78303	0.425832	147453	1.39586	199079	0.616746	34209	0.184425	170675	0.426303	129113	0.553093	0.600376	1	0.416911	1.39586	0.184425		0		0		0		0		0		0
Sesquiterpenes	Cf. beta-Cedrene	ok		1750	1441.34		0		0		0		0		0	0	0	0	0	0		0		0		0		0		0		0	0	0	0	0	0	81038	0.472141	2232	0.145587	147746	0.516462	908472	5.80985	117339	0.486577	83885	0.531112
Sesquiterpenes	E-b-Caryophyllene	ok	24.98	1755	1445.33		0		0		0		0		0	0	0	0	0	0		0		0		0		0		0		0	0	0	0	0	0	37823	0.220363	35289	2.30181	60967	0.213117	25839	0.165245	112737	0.467493		0
Sesquiterpenes	Sesquiterpene 12	ok		1760	1449.31		0		0		0		0		0	0	0	0	0	0		0		0		0		0		0		0	0	0	0	0	0	11720	0.0682827	52621	3.43233	89774	0.313815	73742	0.471594	112802	0.467763		0
Sesquiterpenes	Sesquiterpene 13	ok		1762	1450.89		0		0		0		0		0	0	0	0	0	0		0		0		0		0		0		0	0	0	0	0	0		0		0		0		0		0		0
Sesquiterpenes	trans-α-Bergamotene	ok		1766	1454.06		0		0		0		0		0	0	0	0	0	0		0		0		0		0		0		0	0	0	0	0	0		0		0		0		0		0		0
Sesquiterpenes	Sesquiterpene 14	ok		1768	1456.44		0		0		0		0		0	0	0	0	0	0		0		0		0		0		0		0	0	0	0	0	0		0		0		0		0		0		0
irregular terpene	Geranyl acetone	ok		1773	1459.59		0		0		0		0		0	0	0	0	0	0		0		0		0		0		0		0	0	0	0	0	0		0		0		0		0		0		0
Sesquiterpenes	Cf. b-gurjunene	ok		1773	1459.59		0		0		0		0		0	0	0	0	0	0		0		0		0		0		0		0	0	0	0	0	0		0		0		0		0		0		0
Sesquiterpenes	E-beta-Farnesene	ok		1774	1460.38	793722	0.47855	545720	0.207582	308271	0.252803	226745	0.16279	507115	0.400686	0.300482	1	0.133802	0.47855	0.16279	68844	0.374391	101238	0.958364	221064	0.684855	51098	0.275476	95461	0.238438	115577	0.495108	0.504439	1	0.275237	0.958364	0.238438		0		0		0		0		0		0
Sesquiterpenes	Sesquiterpene 15	ok		1784	1468.24		0		0		0		0		0	0	0	0	0	0	19631	0.106758	72977	0.690833	81999	0.254033	51583	0.27809	63212	0.157888	27675	0.118554	0.267693	1	0.21888	0.690833	0.106758		0		0		0		0		0		0
Sesquiterpenes	Sesquiterpene 16	ok		1795	1476.83		0		0		0		0		0	0	0	0	0	0		0		0		0		0		0		0	0	0	0	0	0		0		0		0		0		0		0
Sesquiterpenes	alpha-Caryophyllene	ok		1799	1479.94	373877	0.225418	320586	0.121945	112901	0.0925866	190555	0.136808	383939	0.303361	0.176024	1	0.086716	0.303361	0.0925866		0		0		0		0		0		0	0	0	0	0	0		0		0	56695	0.198183	31839	0.203617	65542	0.271787		0
Sesquiterpenes	Prezizaene	ok	25.787	1804	1483.82		0		0		0		0		0	0	0	0	0	0		0		0		0		0		0		0	0	0	0	0	0		0		0		0		0		0		0
Sesquiterpenes	Amorpha-4,11-diene	ok		1805	1485.37		0		0		0		0		0	0	0	0	0	0		0		0		0		0		0		0	0	0	0	0	0		0		0		0		0		0		0
Sesquiterpenes	Allo-aromadendrene	ok		1809	1487.69		0		0		0		0		0	0	0	0	0	0	25654	0.139513	70933	0.671483	186592	0.578061	75315	0.406032	75222	0.187886	134451	0.57596	0.426489	1	0.221379	0.671483	0.139513		0		0		0		0		0		0
Sesquiterpenes	Sesquiterpene 17	(cf. zizaene)		1813	1490.78		0		0		0		0		0	0	0	0	0	0		0		0		0		0		0		0	0	0	0	0	0		0		0		0		0		0		0
Sesquiterpenes	B-cubenene	ok		1816	1493.09		0		0		0		0		0	0	0	0	0	0		0		0	70310	0.21782	14393	0.0775944	67022	0.167404	73515	0.314923	0.129624	1	0.126375	0.314923	0		0		0		0		0		0		0
Sesquiterpenes	Ar-curcumene	ok		1817	1493.86		0		0		0		0		0	0	0	0	0	0		0		0		0		0		0		0	0	0	0	0	0		0		0		0		0		0		0
Sesquiterpenes	Gama-muurolene	ok		1820	1496.17		0		0		0		0		0	0	0	0	0	0	11380	0.0618874	43697	0.413655	34354	0.106429	65454	0.352871	190198	0.475067	200325	0.85815	0.37801	1	0.288287	0.85815	0.0618874		0		0		0		0		0		0
Sesquiterpenes	(Z,E)a-farnesene	ok		1820	1496.17		0		0		0		0		0	0	0	0	0	0	22704	0.12347	40397	0.382416	130950	0.405682		0		0		0	0.151928	1	0.193686	0.405682	0		0		0		0		0		0		0
Sesquiterpenes	Sesquiterpene 18	ok	26.13	1823	1498.47		0		0		0		0		0	0	0	0	0	0		0		0		0		0		0		0	0	0	0	0	0		0		0		0		0		0		0
Sesquiterpenes	Germacrene D	ok	26.267	1832	1506.01		0		0		0		0		0	0	0	0	0	0		0		0		0		0		0		0	0	0	0	0	0		0		0		0		0		0		0
Sesquiterpenes	Sesquiterpene 19	ok	26.327	1836	1509.44		0		0		0		0		0	0	0	0	0	0		0		0		0		0		0		0	0	0	0	0	0	415227	2.41918	129645	8.4564	263008	0.919372	124525	0.796361	130302	0.540331	70989	0.449462
Sesquiterpenes	E,E-a-farnesene	ok	26.437	1837	1510.29	117998	0.0711432	126713	0.0481994	49898	0.0409198	94735	0.0680143	65575	0.0518127	0.0560179	1	0.0130332	0.0711432	0.0409198		0		0		0		0		0		0	0	0	0	0	0		0		0		0		0		0		0
Sesquiterpenes	b-Selinene	ok		1845	1517.12		0		0		0		0		0	0	0	0	0	0		0		0		0		0		0		0	0	0	0	0	0		0		0		0		0		0		0
Sesquiterpenes	α-Muurolene	ok		1857	1527.3		0		0		0		0		0	0	0	0	0	0		0		0		0		0		0		0	0	0	0	0	0		0		0		0		0		0		0
Sesquiterpenes	a-Selinene	ok		1861	1529.3		0		0		0		0		0	0	0	0	0	0		0		0		0		0		0		0	0	0	0	0	0		0		0		0		0		0		0
Sesquiterpenes	cis-gamma-Bisabolene	ok		1866	1534.89		0		0		0		0		0	0	0	0	0	0		0		0		0		0		0		0	0	0	0	0	0		0		0		0		0		0		0
Sesquiterpenes	beta-Sesquiphellandrene			1874	1541.61		0		0		0		0		0	0	0	0	0	0		0		0		0		0		0		0	0	0	0	0	0		0		0		0		0		0		0
Sesquiterpenes	Delta-cadinene	ok		1875	1542.44		0		0		0		0		0	0	0	0	0	0		0		0		0		0		0		0	0	0	0	0	0		0		0		0		0		0		0
Unknown	Unknown 25	ok		1875	1542.44	261585	0.157715	240820	0.0916037	180666	0.148159	282068	0.202509	154282	0.121903	0.144378	1	0.0414174	0.202509	0.0916037		0		0		0		0		0		0	0	0	0	0	0		0		0		0		0		0		0
Sesquiterpenes	a-calacorene	ok		1905	1567.37		0		0		0		0		0	0	0	0	0	0		0		0		0		0		0		0	0	0	0	0	0		0		0		0		0		0		0
Sesquiterpenes	Sesquiterpene 20	ok		1962	1615.28		0		0		0		0		0	0	0	0	0	0		0		0		0		0		0		0	0	0	0	0	0		0		0		0		0		0		0
Unknown	Unknown 26	ok		1992	1641.92		0		0		0		0		0	0	0	0	0	0		0		0		0		0		0		0	0	0	0	0	0		0		0		0		0		0		0
Sesquiterpenes	Sesquiterpene 21 - ST-oxide	ok		2063	1703.83		0		0		0		0		0	0	0	0	0	0		0		0		0		0		0		0	0	0	0	0	0		0	37070	2.41798	265981	0.929765	72803	0.465589	150818	0.625406		0
Sesquiterpenes	Sesquiterpene 22 - ST-oxide	ok		2103	1741.74		0		0		0		0		0	0	0	0	0	0		0		0		0		0		0		0	0	0	0	0	0		0		0		0		0		0		0
	total (Area)					165859766		262893187	100	121941006	100	139286846	100	126561730	100	100	1	0	100	100	18388240	100	10563629	100	32278939	100	18549011	100	40036032	100	23343817	100	100		0	100	100	17163933	100	1533099	100	28607343	100	15636743	100	24115217	100	15794233	100
	total por flor (Area)					5.02605e+06		5.25786e+06		3.48403e+06		1.74109e+06		1.2408e+06							#DIV/0!		#DIV/0!		#DIV/0!		#DIV/0!		#DIV/0!		#DIV/0!							858197		61324		1.2438e+06		868708		927508		584972
	total por flor e hora (Area)					718008		751123		497718		348217		248160							#DIV/0!		#DIV/0!		#DIV/0!		#DIV/0!		#DIV/0!		#DIV/0!							156036		11149.8		226145		157947		185502		116994
	Total por flor por hora (ng)					5.61455		5.87351		3.89197		2.72293		1.94052							#DIV/0!		#DIV/0!		#DIV/0!		#DIV/0!		#DIV/0!		#DIV/0!							1.22014		0.0871874		1.76837		1.23509		1.45055		0.914852
	12788332 equivale a 100 ng
	Unknown					7718997	4.65393	7917837	3.01181	7328722	6.01006	10610415	7.61767	5247239	4.14599	5.08789		1.77734			129424	0.703841	112051	1.06072	153842	0.476602	237949	1.28281	220149	0.549877	183826	0.787472	0.810221		0.308872			1059756	6.17432	45979	2.99909	976644	3.41396	980872	6.27287	606452	2.51481	412472	2.61154
	Unknown sesquiterpenes					0	0	0	0	0	0	0	0	0	0	0		0			387700	2.10841	1136333	10.757	537986	1.66668	286891	1.54666	1128977	2.8199	528672	2.26472	3.52723		3.57104			774341	4.51144	234636	15.3047	1279562	4.47284	711464	4.54995	865859	3.59051	467296	2.95865
[truncated: 161 more columns]

## Sheet: All species - tabela para artig
Komponenten Campanula	KI	Glo	Lac	Lat	Med	PER	PEA	PUN	Rpc	Rap	Rot	THY	TRA
Aliphatics																percentage mean per species
(2E)-hexenal	855	0	0	0	0	0	0	0	0	0	0	0.884836	0
(3Z)-hexenol	857	0	0	0	0	0	0	0	0	0	0	4.14145	0
(2E)-hexenol	867	0	0	0	0	0	0	0	0	0	0	1.54842	0
n-hexanol	868	0	0	0	0	0	0	0	0	0	0	1.21286	0
cis-3-hexenyl acetate	1005.93	12.9905	12.241	0	0	0	0	48.5942	0	0	55.5369	0	16.6895
Hexil acetate	1013.11	0	0.133125	0	0	0	0	28.931	0	0	2.6387	0	0
2-nonanone	1093.63	0	0	0	0	0	0	0	0	0	0	0	1.2582
Tridecane	1300	0	0	0	0	0	0	0	0	0	0	0	4.61258
Aromatics
p-methylanisole	1025.35	0.701671	0	2.92316	0	0	0	0	0	0	0	0	0
Benzyl alcohol	1039.28	0	0	0	0	0.554293	0.235938	8.02861	0	6.70651	2.29645	0.330775	0
Benzeneacetaldehyde	1049.86	0	0	0	0	2.7589	1.56095	0	61.7093	41.1295	0	0	3.40339
1-Phenylethanol	1066.35	0	0	0	0	0	0	0	0	0	0.455515	0	0
Guaiacol	1094.79	0.331428	0	0.227718	0	0	0	0	0	0	0	0	0.0645231
2-Phenylethanol	1120.65	4.28678	0.108281	0.754356	0	3.38019	6.17858	6.75753	9.86741	9.85385	2.67824	0.199073	4.59898
Benzyl acetate	1168.98	0	0	0	0	0	0	0	0	1.30203	0.246938	0	0
Methyl salicilate	1209.44	5.3914	0	0	0	0.971532	1.15765	0	0	8.61565	8.75074	1.82423	0.749093
o-anisaldehyde	1253.29	0.685147	0	0	0	0	0	0	0	0	0	0	0
2-phenylethyl acetate	1262.94	0	0	0	0	0	0	0	0.309638	0.798561	0.248957	0	0.0987714
p-anysaldehyde	1265.68	0.966285	0	0	0	0	0	0	0.615273	0	0	0	0
4-ethylguaiacol	1286.68	0	0	0	0	0	0	0	0	0	0.0985797	0	0
Irregular terpenes
Isophorone <4-oxo->	1150.76	1.36678	0.0347639	0.310255	1.90136	0.396949	0.0496702	0	0.473539	0.585731	0.0556994	0.123441	0
Geranyl acetone	1459.59	0	0	0	4.04735	0	0	0	0	0	0	0	0.239779
Monoterpenes
Artemisiatriene	928	0	0	0	0	0	0	0	0	0	0	0.0255454	0
a-pinene	942	0	0	0	0	2.80627	3.6145	0	0	0	0	0	0
Sabinene	981.851	5.0859	0	0.510327	0	0.821534	1.03644	0	0	0	0	0.468016	0
b-pinene	985	0	0	0	0	0.292946	0.629368	0	0	0	0	0	0
Myrcene	994.558	0	0.511439	2.13777	0	5.95324	8.30831	0	0	0	0.450252	7.00891	0
a-phellandrene	1010	0	0	0	0	0	0	0	0	0	0	0.383275	0
d-3-Carene	1017.65	1.06305	0	1.24308	0	0	0	0	0	0	0	0	0.269192
a-terpinene	1026.63	0	0	0	2.80893	0	0	0	0	0	0	0.353029	0
Limonene	1036	0	0	0	0	0	0	0	0	0	0	3.76863	0
b-phellandrene	1038	0	0	0	0	0	0	0	0	0	0	0.4796	0
cis-β-ocimene	1039.9	0	20.2601	0	0	4.60866	9.52397	0	0	0	0	1.60302	4.16368
Eucalyptol	1041.16	0	0	0	69.2945	0	0	0	0	0	0	0.237284	0
trans-β-Ocimene	1051.71	0	59.6895	0	0	23.3166	27.1892	0	0	0	7.33378	4.40367	38.5715
gama-terpinene	1065	0	0	0	0	0	0	0	0	0	0	0.227295	0
(Z)-linalool oxide (furanoid)	1079	0	0	0	0	0	0	0	0	0	0	0.0909877	0
(E)-Linalol oxide (furanoid)	1093.63	0	0	0	0	1.09892	1.40136	0	9.66634	0	0	1.02931	0.0497622
Terpinolene	1095.95	0.461393	0	0	0	0.15883	0.355746	0	0	0	0	0.932461	0.0679799
Linalool	1102.78	0	0	0	0	3.13436	0	0	0	0	0	10.305	1.94669
Allo-ocimene	1132.15	0	0.639234	0	0	1.8597	4.10643	0	0	0	0	0.552316	0
p-cymene	1133.49	0	0	0	0	0	0	0	0	0	0	0	0.434616
(E)-Epoxy-ocimene	1144.16	0	0.0772547	0	0	0.510033	0.240579	0	0	0	0	0	0.284797
Neo-allo-ocimene	1144.82	0	0.0184904	0	0	0.48482	0.212446	0	0	0	0	0.0443604	0
Citronellal	1156	0	0	0	0	0	0	0	0	0	0	0.0989692	0
Nerol oxide	1159	0	0	0	0	0	0	0	0	0	0	0.107111	0
Dill ether (3,6-dimethyl-2,3,3a,4,5,7a-hexahydrobenzofuran)	1161.87	0	0.149243	0	0	0	0	0	0	0	0	0.240174	0
Z-isocitral	1167	0	0	0	0	0	0	0	0	0	0	0.0901854	0
lavandulol	1171.56	0	0	2.19392	0	0	0	0	0	0	0	1.19323	0
p-Mentha-1,5-dien-8-ol	1176.04	0	0.0886743	0	0	0	0	0	0	0	0	0	0
linalool oxide (pyranoid)	1180.5	0	0	0	0	0	0	0	4.20953	0	0	0.0393602	0
E-isocitral	1185	0	0	0	0	0	0	0	0	0	0	0.184877	0
a-Terpineol	1202.91	0.62677	0	0	0	0.780845	2.13221	0	0	0.37779	0.201694	1.53492	0.0320619
Verbenone	1227.34	0	0	0	0	0	0	0	0	0	0	0	0.0475208
b-citronelol	1230	0	0	0	0	0	0	0	0	0	0	0.772984	0
Z-geraniol	1234	0	0	0	0	0	0	0	0	0	0	22.8596	0
(Z)-Ocimenone	1236.53	0	0.0569028	0	0	0	0	0	0	0	0	0	0
Z-citral	1247	0	0	0	0	0	0	0	0	0	0	2.21972	0
E-geraniol	1258	0	0	0	0	0	0	0	0	0	0	22.2103	0
E-citral	1276	0	0	0	0	0	0	0	0	0	0	2.68635	0
Lavandulyl acetate	1289.35	0.173579	0	0.87425	0.540843	0	0	0	0	0.0275248	0.407165	0.648304	0
Methyl geranate	1326	0	0	0	0	0	0	0	0	0	0	0.0491886	0
N-compounds
Benzeneacetonitrile	1146.8	1.69327	0	3.80136	0	0.76806	0.306102	3.07595	0.725121	0	0	0	0
Indole	1303.83	0	0	0	0	0	0	0	0.66743	0.0367636	0.112375	0	0
1-nitro-2-phenyl ethane	1309.17	0.706149	0	0.704451	0	0	0	0.39236	0.182413	0	0	0	0
ortho-aminoacetophenone	1312.97	0	0.368398	0	0	0	0	0	0.234959	0.118002	0	0	0
Sesquiterpenes
Sesquiterpene 1	1319.02	0.748078	0	0	0	0	0	0	0	0	0	0	0
Sesquiterpene 2	1329.54	0.156213	0	0	0	0	0	0	0	0	0.327676	0	0
Sesquiterpene 3	1343.67	0	0	0.739631	0	0	0	0	0	0	0	0	0
Sesquiterpene 4	1351.78	0.0797538	0	0	0	0	0	0	0.0729855	0	0	0	0
Sesquiterpene 5	1362.02	0	0	0.415886	0	0	0	0	0	0	0	0	0
a-cubebene	1364.92	1.59519	0	0	0.864095	0	0	0	0.400298	0.0889835	0.0696648	0	0.233153
Sesquiterpene 6	1374.33	1.11623	0	0	0	0	0	0	0.510908	0	0.348302	0	0.239467
a-longipinene	1378.65	0	0	0	0	0.451534	0.375661	0	0	0	0	0	0.121094
alpha-Ylangene	1389.37	2.04478	0	68.8212	0	12.8039	8.87327	0	2.00261	0.607889	1.42828	0	0.683372
α-copaene	1395.05	6.47027	0	0.632467	2.7319	0	0	0	1.17441	0.158871	0.691099	0	0.34469
Longifolene	1402.47	0	0	0	0	0	0	0	0	0	0	0	0.0790274
Sesquiterpene 8	1406.57	9.25754	0	0.946312	0	0	0.0250627	0	0	0	0	0	0
b-bourbonene	1406.57	0	0	0	2.13264	0.99212	0.276263	0	1.66941	3.04915	0.943736	0	0
B-Elemene	1406.57	0	0	0	0	0	0	0	0	0	0	0	1.99443
Ylanga-2,4(15)-diene	1422.04	0	0	0.209002	0	0	0	0	0	0	0	0	0
Sesquiterpene 9	1429.31	0	0	0	0	0	0	0	0	0.26524	0	0	0.222339
Sesquiterpene 10 (mz 93, 121, 136, 189, 204)	1434	0	0	0	0	0.375947	0.870783	0	0	0	0	0	0
Sesquiterpene 11	1435.74	0	0	0	0	0	0	0	0.600376	0	0	0	0.211751
Cf. beta-Cedrene	1441.34	0.521492	0	1.32655	0	0	0	0	0	7.56733	0.220586	0	0.58756
E-b-Caryophyllene	1445.33	5.15789	0	0.561298	2.29998	17.0125	11.7359	0	0	2.77524	7.07577	0.846065	0.645231
Sesquiterpene 12	1449.31	0	0	0.792255	0	0	0	0	0	0	0	0	0.0602845
Sesquiterpene 13	1450.89	0	0	0	0	0	0	0	0	3.02531	0.133478	0	0.020885
trans-α-Bergamotene	1454.06	0	0	0	0	0	0	0	0	0	0	0	2.08201
Sesquiterpene 14	1456.44	0	0	0	0	0	0	0	0	1.96655	0.0644866	0	0
Cf. b-gurjunene	1459.59	0	0	0	0	0	0	0	0	0.199198	0	0	0
E-beta-Farnesene	1460.38	2.05477	0.30046	0	0	0	0	0	0.504439	0.308137	0.0817155	0	1.79073
Sesquiterpene 15	1468.24	0.327646	0	0	0	0	0	0	0.267693	0	0.0497972	0	0
Sesquiterpene 16	1476.83	0	0	0	0	0	0	0	0	1.53856	0	0	0
alpha-Caryophyllene	1479.94	0.452	0.17601	0.112248	0	0	0.00797002	0	0	0	1.51143	0	0
Prezizaene	1483.82	0	0	0	0	0	0.932589	0	0	3.59565	0.0337889	0	1.58264
Amorpha-4,11-diene	1485.37	0	0	0	0	0	0	0	0	0	0	0	0.795571
Allo-aromadendrene	1487.69	0.643022	0	0	1.14741	0.00999879	0.0232879	0	0.426489	0.0494307	0.0925775	0	0
Sesquiterpene 17	1490.78	0	0	0	0	0	0	0	0	1.63853	0.0114626	0	0.669141
B-cubenene	1493.09	0.119574	0	0	0	0	0	0	0.129624	0	0	0	0
Ar-curcumene	1493.86	0	0	0	0	0	0	0	0	0.113996	0.0011889	0	0.951072
Gama-muurolene	1496.17	0.244791	0	0	0	0	0	0	0.37801	0.176746	0.0867706	0	0
(Z,E)a-farnesene	1496.17	0.269418	0	0	0	0	0	0	0.151928	0	0	0	0.424018
Sesquiterpene 18	1498.47	0	0	0	0	7.19454	5.07955	0	0	0.610438	0	0	0
Germacrene D	1506.01	12.3648	0	0	0	0.827234	0.919179	0	0	0.489611	2.55347	0	0.704001
Sesquiterpene 19	1509.44	0	0	2.26315	0	4.07696	1.75577	0	0	0.199353	0	0	0
E,E-a-farnesene	1510.29	0	0.0560148	0	0	1.08276	0.243108	0	0	0	0	0.21579	0
b-Selinene	1517.12	0	0	0	0	0	0	0	0	0	0	0	0.781647
α-Muurolene	1527.3	0	0	0	2.16982	0	0	0	0	0	0	0	1.35381
a-Selinene	1529.3	0	0	0	0	0	0	0	0	0	0	0	0.500191
cis-gamma-Bisabolene	1534.89	0	0	0	0	0	0	0	0	0	0	0	0.68839
beta-Sesquiphellandrene	1541.61	0	0	0	0	0	0	0	0	0	0	0	0.694496
Delta-cadinene	1542.44	1.35777	0	0	0	0	0	0	0	0	0.263138	0	0.416425
a-calacorene	1567.37	0	0	0	0	0	0	0	0	0	0	0	0.116612
Sesquiterpene 20	1615.28	0	0	0	0	0.00999879	0	0	0	0	1.36393	0	0
Sesquiterpene 21 - ST-oxide	1703.83	0	0	0.739738	0	0	0.153847	0	0	1.28675	0.316146	0	0
Sesquiterpene 22 - ST-oxide	1741.74	1.43698	0	0	0	0	0	0	0	0.737116	0.556997	0	0
Sesquiterpene 7		0	0	0	0	0	0	0	2.07527	0	0	0	0
Spiroacetals
1,6-Dioxaspiro [4.5] decane	1056.62	0	0	0.411424	0.641518	0.0157331	0	0.0593438	0	0	0	0	0.0132277
E-Conophthorin	1064.54	5.84479	0	1.79287	6.70007	0.182334	0.244941	3.94492	0.00854147	0	0.0281058	0.0388931	0.408272
Z-conophthorin	1139.51	0.412995	0	0.128146	1.52853	0	0.00327446	0.15678	0	0	0.00236475	0	0
2-Methyl-1,7-dioxaspiro (5.5) undecan	1152.07	0	0	0	0	0	0.00327446	0	0	0	0	0	0.136776
7-Ethyl-1,6-dioxaspiro(4.5)decan	1156	0.309006	0	0.425346	0	0.00999879	0.0174692	0.0593438	0.15586	0	0	0	0.928886
Z-7-Ethyl-1,6-dioxaspiro[4.5]decane	1230.89	0	0	0	0	0	0	0	0	0	0	0	0.0795556
Unknowns
Unknown 1 (mz 41, 55, 69, 84)	1024.71	0	0.303594	0	0	0	0	0	0	0	0	0	0
Unknown 2 (mz 43, 57, 79)	1029.18	0	0.176656	0	0	0	0	0	0	0	0	0	0
Unknown 3	1088.37	0	0	0	0	0	0	0	0	0	0	0	0.048838
Unknown 4	1117.25	0	0	0.638168	0	0.00999879	0.032106	0	0	0	0	0	0
Unknown 5	1145.48	0	0	3.31662	0	0	0	0	0	0	0	0	0
Unknown 6	1150.76	0	0.246049	0	0	0	0	0	0	0	0	0	0
Unknown 7	1190.62	0	0.0972995	0	0	0	0	0	0	0	0	0	0
Unknown 8 - Monoterpene oxide 1	1198.76	0	0.194988	0	0	0	0	0	0	0	0	0	0
Unknown 9 - Monoterpene oxide 2	1209.44	0	0.430265	0	0	0.287729	0.187258	0	0	0	0	0	0
Unknown 10 - (41, 69, 111)	1223	0	0	0	0	0	0	0	0	0	0	0.160927	0
Unknown 11 - Unknown terpenoid	1225.92	0.198303	0	0	0	0	0	0	0	0	0	0	0
Unknown 12	1229.47	1.28277	0	0	0	0	0	0	0.145583	0	0	0	0
Unknown 13	1234.42	5.6077	0	0.0470316	0	0	0	0	0.550855	0	0	0	1.61336
Unknown 14	1238	0	0	0	0	0	0	0	0	0	0	1.17814	0
Unknown 15	1241	0	0	0	0	0	0	0	0	0	0	0.447215	0
Unknown 16 - Terpenoid oxide	1249.12	0	2.69719	0	0	0	0	0	0	0	0	0	0
Unknown 17 - Terpinoid oxide 2	1254.67	0	0.229082	0	0	0	0	0	0	0	0	0	0
Unknown 18	1262.25	0	0.141312	0	0	0	0	0	0	0	0	0	0
Unknown 19	1267.73	0	0.141388	0	0	0	0	0	0	0	0	0	0
Unknown 20 - two compounds	1272.5	0	0.0980765	0	0	0	0	0	0	0	0	0	0
Unknown 21	1346.63	2.94898	0	0	0	0	0	0	0.113783	0	0	0	0
Unknown 22	1349.57	0	0.0281673	0	0	0	0	0	0	0	0	0	0.194482
Unknown 23	1358.37	0.447146	0.0497425	0	1.19105	0	0	0	0	0	0	0	0
Unknown 24	1409.84	0	0.112898	0	0	0	0	0	0	0	0	0	0
Unknown 25	1542.44	0	0.144369	0	0	0	0	0	0	0	0	0	0
Unknown 26	1641.92	0	0	0	0	0	0	0	0	0	0.232076	0	0

## Sheet: All species - suppl. art.
Table S2. Number, mean percentage and total amount of volatile compounds in scent samples collected from inflorescences of 11 Campanula i11 species			Campanula lactiflora															Campanula rapunculoides																	Campanula latifolia
Class	Compound	KI	LAC_1	%	LAC_2	%	LAC_3	%	LAC_4	%	LAC_5	%	% Mean	Pres-Abs	SD	Max	Min	RPC_1	%	RPC_2	%	RPC_3	%	RPC_4	%	RPC_5	%	RPC_6	%	% Mean	Pre-abs	SD	MAX	MIN	LAT_1	%	LAT_2	%	LAT_3	%	LAT_4	%	LAT_5	%	LAT_6	%	% Mean	Pre-abs	SD
Aliphatic	(E)-2-hexenal	855		0		0		0		0		0	0	0	0	0	0		0		0		0		0		0		0	0	0	0	0	0		0		0		0		0		0		0	0	0	0
Aliphatic	(Z)-3-hexenol	857		0		0		0		0		0	0	0	0	0	0		0		0		0		0		0		0	0	0	0	0	0		0		0		0		0		0		0	0	0	0
Aliphatic	(E)-2-hexenol	867		0		0		0		0		0	0	0	0	0	0		0		0		0		0		0		0	0	0	0	0	0		0		0		0		0		0		0	0	0	0
Aliphatic	n-Hexanol	868		0		0		0		0		0	0	0	0	0	0		0		0		0		0		0		0	0	0	0	0	0		0		0		0		0		0		0	0	0	0
Monoterpene	Artemisiatriene	928		0		0		0		0		0	0	0	0	0	0		0		0		0		0		0		0	0	0	0	0	0		0		0		0		0		0		0	0	0	0
Monoterpene	α-Pinene	942		0		0		0		0		0	0	0	0	0	0		0		0		0		0		0		0	0	0	0	0	0		0		0		0		0		0		0	0	0	0
Monoterpene	Sabinene	981.851		0		0		0		0		0	0	0	0	0	0		0		0		0		0		0		0	0	0	0	0	0	50831	0.29615	39883	2.60146		0		0	35467	0.147073		0	0.507448	1	1.03266
Monoterpene	β-pinene	985		0		0		0		0		0	0	0	0	0	0		0		0		0		0		0		0	0	0	0	0	0		0		0		0		0		0		0	0	0	0
Monoterpene	Myrcene	994.558	704553	0.424788	838700	0.319027	703804	0.577168	838368	0.6019	803055	0.634516	0.51148	1	0.134334	0.634516	0.319027		0		0		0		0		0		0	0	0	0	0	0	139927	0.815239	121661	7.93563	101187	0.35371	190773	1.22003	112345	0.465868	321856	2.03781	2.13805	1	2.90498
Aliphatic	(Z)-3-Hexenyl acetate	1005.93	19185820	11.5675	5412952	2.05899	16561490	13.5816	13916776	9.99145	30390080	24.0121	12.2423	1	7.89845	24.0121	2.05899		0		0		0		0		0		0	0	0	0	0	0		0		0		0		0		0		0	0	0	0
Monoterpene	α-Phellandrene	1010		0		0		0		0		0	0	0	0	0	0		0		0		0		0		0		0	0	0	0	0	0		0		0		0		0		0		0	0	0	0
Aliphatic	Hexyl acetate	1013.11	190907	0.115101	94247	0.0358499	193768	0.158903	132903	0.0954168	329599	0.260425	0.133139	1	0.0837841	0.260425	0.0358499		0		0		0		0		0		0	0	0	0	0	0		0		0		0		0		0		0	0	0	0
Monoterpene	δ-3-Carene	1017.65		0		0		0		0		0	0	0	0	0	0		0		0		0		0		0		0	0	0	0	0	0	115060	0.670359	95830	6.25074	121120	0.423388	10593	0.0677443	11284	0.046792		0	1.24317	1	2.46716
Unknown	Unidentified 1	1024.71	703446	0.424121	250919	0.0954452	550193	0.451196	282211	0.202611	436295	0.344729	0.303621	1	0.151268	0.451196	0.0954452		0		0		0		0		0		0	0	0	0	0	0		0		0		0		0		0		0	0	0	0
aromatics	p-Methylanisole	1025.35		0		0		0		0		0	0	0	0	0	0		0		0		0		0		0		0	0	0	0	0	0	40657	0.236875	251576	16.4096	70453	0.246276	51725	0.330791	76133	0.315705		0	2.92321	1	6.60804
Monoterpene	α-Terpinene	1026.63		0		0		0		0		0	0	0	0	0	0		0		0		0		0		0		0	0	0	0	0	0		0		0		0		0		0		0	0	0	0
Unknown	Unidentified 2	1029.18	408351	0.246203	56611	0.0215338	77313	0.063402	136247	0.0978176	575114	0.454414	0.176674	1	0.176841	0.454414	0.0215338		0		0		0		0		0		0	0	0	0	0	0		0		0		0		0		0		0	0	0	0
Monoterpene	Limonene	1036		0		0		0		0		0	0	0	0	0	0		0		0		0		0		0		0	0	0	0	0	0		0		0		0		0		0		0	0	0	0
Monoterpene	β-Phellandrene	1038		0		0		0		0		0	0	0	0	0	0		0		0		0		0		0		0	0	0	0	0	0		0		0		0		0		0		0	0	0	0
aromatics	Benzyl alcohol	1039.28		0		0		0		0		0	0	0	0	0	0		0		0		0		0		0		0	0	0	0	0	0		0		0		0		0		0		0	0	0	0
Monoterpene	(Z)-β-Ocimene	1039.9	33527426	20.2143	53929548	20.5139	26027194	21.3441	27067340	19.4328	25062066	19.8022	20.2615	1	0.730677	21.3441	19.4328		0		0		0		0		0		0	0	0	0	0	0		0		0		0		0		0		0	0	0	0
Monoterpene	1,8-Cineole	1041.16		0		0		0		0		0	0	0	0	0	0		0		0		0		0		0		0	0	0	0	0	0		0		0		0		0		0		0	0	0	0
aromatics	Benzeneacetaldehyde	1049.86		0		0		0		0		0	0	0	0	0	0	7853036	42.7068	4611558	43.6551	25045680	77.5914	12660909	68.2565	25745108	64.3048	17213960	73.741	61.7093	1	15.0576	77.5914	42.7068		0		0		0		0		0		0	0	0	0
Monoterpene	(E)-β-Ocimene	1051.71	101068976	60.9364	189966688	72.26	68566648	56.2294	83852568	60.2014	61809908	48.8378	59.693	1	8.50835	72.26	48.8378		0		0		0		0		0		0	0	0	0	0	0		0		0		0		0		0		0	0	0	0
spiroacetals	1,6-Dioxaspiro [4.5] decane	1056.62		0		0		0		0		0	0	0	0	0	0		0		0		0		0		0		0	0	0	0	0	0	41110	0.239514	33540	2.18773		0		0	10000	0.0414676		0	0.411451	1	0.875155
spiroacetals	(E)-Conophthorin	1064.54		0		0		0		0		0	0	0	0	0	0	5000	0.0271913		0	5000	0.01549		0		0	2000	0.00856758	0.00854147	1	0.0110903	0.0271913	0	35098	0.204487	147860	9.64452	62783	0.219465	37878	0.242237	38939	0.161471	45075	0.285389	1.79293	1	3.8467
Monoterpene	gama-terpinene	1065		0		0		0		0		0	0	0	0	0	0		0		0		0		0		0		0	0	0	0	0	0		0		0		0		0		0		0	0	0	0
aromatics	1-Phenylethanol	1066.35		0		0		0		0		0	0	0	0	0	0		0		0		0		0		0		0	0	0	0	0	0		0		0		0		0		0		0	0	0	0
Monoterpene	(Z)-linalool oxide (furanoid)	1079		0		0		0		0		0	0	0	0	0	0		0		0		0		0		0		0	0	0	0	0	0		0		0		0		0		0		0	0	0	0
Unknown	Unidentified 3	1088.37		0		0		0		0		0	0	0	0	0	0		0		0		0		0		0		0	0	0	0	0	0		0		0		0		0		0		0	0	0	0
Aliphatic	2-nonanone	1093.63		0		0		0		0		0	0	0	0	0	0		0		0		0		0		0		0	0	0	0	0	0		0		0		0		0		0		0	0	0	0
Monoterpene	(E)-Linalol oxide (furanoid)	1093.63		0		0		0		0		0	0	0	0	0	0	5357883	29.1376	802326	7.59517	1120172	3.47029	1106525	5.96541	2919954	7.29332	1058948	4.53631	9.66634	1	9.66907	29.1376	3.47029		0		0		0		0		0		0	0	0	0
aromatics	Guaiacol	1094.79		0		0		0		0		0	0	0	0	0	0		0		0		0		0		0		0	0	0	0	0	0		0		0		0		0		0	215866	1.36674	0.22779	1	0.557969
Monoterpene	Terpinolene	1095.95		0		0		0		0		0	0	0	0	0	0		0		0		0		0		0		0	0	0	0	0	0		0		0		0		0		0		0	0	0	0
Monoterpene	Linalool	1102.78		0		0		0		0		0	0	0	0	0	0		0		0		0		0		0		0	0	0	0	0	0		0		0		0		0		0		0	0	0	0
Unknown	Unidentified 4	1117.25		0		0		0		0		0	0	0	0	0	0		0		0		0		0		0		0	0	0	0	0	0		0	45979	2.99909	67917	0.237411	28356	0.181342	48228	0.19999	33380	0.211343	0.638196	1	1.15971
aromatics	2-Phenylethanol	1120.65	90862	0.0547824	183248	0.0697044	122430	0.100401	176696	0.126858	240101	0.189711	0.108291	1	0.0533578	0.189711	0.0547824	1768364	9.61682	1753787	16.6021	2070457	6.41427	2012141	10.8477	4008359	10.0119	1333328	5.7117	9.86741	1	3.88832	16.6021	5.7117	13460	0.0784203	47761	3.11532	30078	0.105141	31002	0.198264	29621	0.122831	143187	0.906578	0.754426	1	1.19865
Monoterpene	Allo-ocimene	1132.15	1147794	0.692027	1709388	0.650221	856748	0.702592	746708	0.536094	778928	0.615453	0.639277	1	0.0673155	0.702592	0.536094		0		0		0		0		0		0	0	0	0	0	0		0		0		0		0		0		0	0	0	0
Monoterpene	p-Cymene	1133.49		0		0		0		0		0	0	0	0	0	0		0		0		0		0		0		0	0	0	0	0	0		0		0		0		0		0		0	0	0	0
spiroacetals	(Z)-conophthorin	1139.51		0		0		0		0		0	0	0	0	0	0		0		0		0		0		0		0	0	0	0	0	0	10000	0.0582617	9334	0.608832	5000	0.017478	5000	0.031976	5000	0.0207338	5000	0.0316571	0.128156	1	0.235918
Monoterpene	(E)-Epoxy-ocimene	1144.16	103647	0.0624907	228168	0.0867911	106373	0.0872332	100090	0.0718589	98626	0.0779272	0.0772602	1	0.0104649	0.0872332	0.0624907		0		0		0		0		0		0	0	0	0	0	0		0		0		0		0		0		0	0	0	0
Monoterpene	Neo-allo-ocimene	1144.82	26815	0.0161673	43875	0.0166893		0	34333	0.0246491	24356	0.0192444	0.01535	1	0.0092158	0.0246491	0		0		0		0		0		0		0	0	0	0	0	0		0		0		0		0		0		0	0	0	0
Unknown	Unidentified 5	1145.48		0		0		0		0		0	0	0	0	0	0		0		0		0		0		0		0	0	0	0	0	0	1033837	6.02331		0	898024	3.13914	952516	6.09152	543294	2.25291	379092	2.40019	3.31785	1	2.36766
N-compound	Benzeneacetonitrile	1146.8		0		0		0		0		0	0	0	0	0	0	23097	0.125607	147452	1.39585	302542	0.937274	112435	0.606151	294130	0.734663	128668	0.551187	0.725121	1	0.42398	1.39585	0.125607	120678	0.703091	232880	15.1901	95097	0.332422	121266	0.77552	243294	1.00888	758184	4.80039	3.80174	1	5.81875
Unknown	Unidentified 6	1150.76	531971	0.320735	254020	0.0966248	320541	0.262866	350143	0.251383	378081	0.298732	0.246068	1	0.0880234	0.320735	0.0966248		0		0		0		0		0		0	0	0	0	0	0		0		0		0		0		0		0	0	0	0
irregular terpene	4-Oxoisophorone	1150.76		0	94194	0.0358298	43207	0.0354327	34333	0.0246491	98626	0.0779272	0.0347678	1	0.0281757	0.0779272	0	110962	0.60344	92558	0.876195	74341	0.230308	76657	0.413267	90011	0.224825	115132	0.493201	0.473539	1	0.246595	0.876195	0.224825		0	24356	1.58868	7650	0.0267414	23716	0.151668	5960	0.0247147	6043	0.0382608	0.30501	1	0.63111
spiroacetals	2-Methyl-1,7-dioxaspiro (5.5) undecan	1152.07		0		0		0		0		0	0	0	0	0	0		0		0		0		0		0		0	0	0	0	0	0		0		0		0		0		0		0	0	0	0
spiroacetals	7-Ethyl-1,6-dioxaspiro (4.5) decan	1156		0		0		0		0		0	0	0	0	0	0	81777	0.444724	24798	0.234749	10000	0.03098	10000	0.0539112	29727	0.0742506	22537	0.0965438	0.15586	1	0.15864	0.444724	0.03098	7000	0.0407832	36552	2.38419	5000	0.017478	5716	0.0365549	10000	0.0414676	5000	0.0316571	0.425355	1	0.95967
Monoterpene	Citronellal	1156		0		0		0		0		0	0	0	0	0	0		0		0		0		0		0		0	0	0	0	0	0		0		0		0		0		0		0	0	0	0
Monoterpene	Nerol oxide	1159		0		0		0		0		0	0	0	0	0	0		0		0		0		0		0		0	0	0	0	0	0		0		0		0		0		0		0	0	0	0
Monoterpene	Dill ether	1161.87	170015	0.102505	498567	0.189646	150777	0.123647	243920	0.175121	196605	0.155343	0.149253	1	0.035982	0.189646	0.102505		0		0		0		0		0		0	0	0	0	0	0		0		0		0		0		0		0	0	0	0
Monoterpene	(Z)-isocitral	1167		0		0		0		0		0	0	0	0	0	0		0		0		0		0		0		0	0	0	0	0	0		0		0		0		0		0		0	0	0	0
aromatics	Benzyl acetate	1168.98		0		0		0		0		0	0	0	0	0	0		0		0		0		0		0		0	0	0	0	0	0		0		0		0		0		0		0	0	0	0
Monoterpene	Lavandulol	1171.56		0		0		0		0		0	0	0	0	0	0		0		0		0		0		0		0	0	0	0	0	0	25434	0.148183	70676	4.61001	453055	1.5837	23423	0.149795	63115	0.261723	1012819	6.41259	2.19433	1	2.68715
Monoterpene	p-Mentha-1,5-dien-8-ol	1176.04	92063	0.0555065	214020	0.0814095	158509	0.129988	167138	0.119996	71510	0.0565021	0.0886804	1	0.0349134	0.129988	0.0555065		0		0		0		0		0		0	0	0	0	0	0		0		0		0		0		0		0	0	0	0
Monoterpene	Linalool oxide (pyranoid)	1180.5		0		0		0		0		0	0	0	0	0	0	2146386	11.6726	414588	3.92467	688609	2.13331	659154	3.55358	1284204	3.20762	178668	0.765376	4.20953	1	3.83107	11.6726	0.765376		0		0		0		0		0		0	0	0	0
Monoterpene	(E)-isocitral	1185		0		0		0		0		0	0	0	0	0	0		0		0		0		0		0		0	0	0	0	0	0		0		0		0		0		0		0	0	0	0
Unknown	Unidentified 7	1190.62	176097	0.106172	85157	0.0323922	125780	0.103148	191285	0.137332	136039	0.107488	0.0973065	1	0.0388339	0.137332	0.0323922		0		0		0		0		0		0	0	0	0	0	0		0		0		0		0		0		0	0	0	0
Monoterpene	α-Terpineol	1202.91		0		0		0		0		0	0	0	0	0	0		0		0		0		0		0		0	0	0	0	0	0		0		0		0		0		0		0	0	0	0
Unknown	Unidentified 8	1198.76	207878	0.125334	391125	0.148777	335450	0.275092	400613	0.287617	174895	0.138189	0.195002	1	0.0793884	0.287617	0.125334		0		0		0		0		0		0	0	0	0	0	0		0		0		0		0		0		0	0	0	0
aromatics	Methyl salicilate	1209.44		0		0		0		0		0	0	0	0	0	0		0		0		0		0		0		0	0	0	0	0	0		0		0		0		0		0		0	0	0	0
Unknown	Unidentified 9	1209.44	341271	0.205759	1120141	0.426082	760219	0.623432	994491	0.713988	230587	0.182193	0.430291	1	0.239673	0.713988	0.182193		0		0		0		0		0		0	0	0	0	0	0		0		0		0		0		0		0	0	0	0
Unknown	Unidentified 10	1223		0		0		0		0		0	0	0	0	0	0		0		0		0		0		0		0	0	0	0	0	0		0		0		0		0		0		0	0	0	0
Unknown	Unidentified 11	1225.92		0		0		0		0		0	0	0	0	0	0		0		0		0		0		0		0	0	0	0	0	0		0		0		0		0		0		0	0	0	0
Monoterpene	Verbenone	1227.34		0		0		0		0		0	0	0	0	0	0		0		0		0		0		0		0	0	0	0	0	0		0		0		0		0		0		0	0	0	0
Unknown	Unidentified 12	1229.47		0		0		0		0		0	0	0	0	0	0	20443	0.111174	15000	0.141997	58289	0.180579	33909	0.182808	64217	0.160398	22537	0.0965438	0.145583	1	0.0358651	0.182808	0.0965438		0		0		0		0		0		0	0	0	0
spiroacetals	(Z)-7-Ethyl-1,6-dioxaspiro[4.5]decane	1230.89		0		0		0		0		0	0	0	0	0	0		0		0		0		0		0		0	0	0	0	0	0		0		0		0		0		0		0	0	0	0
Monoterpene	β-Citronelol	1230		0		0		0		0		0	0	0	0	0	0		0		0		0		0		0		0	0	0	0	0	0		0		0		0		0		0		0	0	0	0
Monoterpene	(Z)-Geraniol	1234		0		0		0		0		0	0	0	0	0	0		0		0		0		0		0		0	0	0	0	0	0		0		0		0		0		0		0	0	0	0
Unknown	Unidentified 13	1234.42		0		0		0		0		0	0	0	0	0	0	94924	0.516221	85902	0.813186	71938	0.222864	156812	0.845393	122459	0.305872	140435	0.601594	0.550855	1	0.25571	0.845393	0.222864	25919	0.151009		0	10703	0.0374135		0	14930	0.0619111		0	0.0417222	1	0.0593159
Monoterpene	(Z)-Ocimenone	1236.53	57915	0.0349181	126730	0.0482059	62786	0.0514888	127532	0.0915607	73860	0.0583589	0.0569065	1	0.0211634	0.0915607	0.0349181		0		0		0		0		0		0	0	0	0	0	0		0		0		0		0		0		0	0	0	0
Unknown	Unidentified 14	1238		0		0		0		0		0	0	0	0	0	0		0		0		0		0		0		0	0	0	0	0	0		0		0		0		0		0		0	0	0	0
Unknown	Unidentified 15	1241		0		0		0		0		0	0	0	0	0	0		0		0		0		0		0		0	0	0	0	0	0		0		0		0		0		0		0	0	0	0
Monoterpene	(Z)-Citral	1247		0		0		0		0		0	0	0	0	0	0		0		0		0		0		0		0	0	0	0	0	0		0		0		0		0		0		0	0	0	0
Unknown	Unidentified 16	1249.12	3907891	2.35614	4160173	1.58246	3896626	3.1955	6328963	4.54383	2289290	1.80883	2.69735	1	1.20484	4.54383	1.58246		0		0		0		0		0		0	0	0	0	0	0		0		0		0		0		0		0	0	0	0
aromatics	o-Anisaldehyde	1253.29		0		0		0		0		0	0	0	0	0	0		0		0		0		0		0		0	0	0	0	0	0		0		0		0		0		0		0	0	0	0
Unknown	Unidentified 17	1254.67	394402	0.237792	283353	0.107783	313146	0.256801	529758	0.380336	205998	0.162765	0.229095	1	0.103481	0.380336	0.107783		0		0		0		0		0		0	0	0	0	0	0		0		0		0		0		0		0	0	0	0
Monoterpene	(E)-Geraniol	1258		0		0		0		0		0	0	0	0	0	0		0		0		0		0		0		0	0	0	0	0	0		0		0		0		0		0		0	0	0	0
Unknown	Unidentified 18	1262.25	213284	0.128593	231139	0.0879213	153050	0.125512	260962	0.187356	224303	0.177228	0.141322	1	0.0408412	0.187356	0.0879213		0		0		0		0		0		0	0	0	0	0	0		0		0		0		0		0		0	0	0	0
aromatics	2-Phenylethyl acetate	1262.94		0		0		0		0		0	0	0	0	0	0		0		0	102246	0.316758	32751	0.176565	383736	0.958477	94782	0.406026	0.309638	1	0.357713	0.958477	0		0		0		0		0		0		0	0	0	0
aromatics	p-Anysaldehyde	1265.68		0		0		0		0		0	0	0	0	0	0	43924	0.23887	100485	0.951236	130309	0.403697	151321	0.81579	106075	0.264949	237429	1.0171	0.615273	1	0.353188	1.0171	0.23887		0		0		0		0		0		0	0	0	0
Unknown	Unidentified 19	1267.73	170359	0.102713	443602	0.168738	141731	0.116229	260059	0.186708	167816	0.132596	0.141397	1	0.0353834	0.186708	0.102713		0		0		0		0		0		0	0	0	0	0	0		0		0		0		0		0		0	0	0	0
Unknown	Unidentified 20	1272.5	106209	0.0640354	103825	0.0394932	196286	0.160968	198098	0.142223	105936	0.083703	0.0980845	1	0.0517244	0.160968	0.0394932		0		0		0		0		0		0	0	0	0	0	0		0		0		0		0		0		0	0	0	0
Monoterpene	(E)-Citral	1276		0		0		0		0		0	0	0	0	0	0		0		0		0		0		0		0	0	0	0	0	0		0		0		0		0		0		0	0	0	0
aromatics	4-Ethylguaiacol	1286.68		0		0		0		0		0	0	0	0	0	0		0		0		0		0		0		0	0	0	0	0	0		0		0		0		0		0		0	0	0	0
Monoterpene	Lavandulyl acetate	1289.35		0		0		0		0		0	0	0	0	0	0		0		0		0		0		0		0	0	0	0	0	0	17451	0.101673	20452	1.33403	699333	2.44459	9837	0.0629095	57734	0.239409	168010	1.06374	0.874393	1	0.935035
Aliphatic	Tridecane	1300		0		0		0		0		0	0	0	0	0	0		0		0		0		0		0		0	0	0	0	0	0		0		0		0		0		0		0	0	0	0
N-compound	Indole	1303.83		0		0		0		0		0	0	0	0	0	0	68414	0.372053	79731	0.754769	85264	0.264147	22132	0.119316	517812	1.29336	280343	1.20093	0.66743	1	0.496862	1.29336	0.119316		0		0		0		0		0		0	0	0	0
N-compound	1-Nitro-2-phenyl ethane	1309.17		0		0		0		0		0	0	0	0	0	0	26386	0.143494	51280	0.485439	64062	0.198464	33244	0.179222	26600	0.0664402	5000	0.0214189	0.182413	1	0.16308	0.485439	0.0214189		0	48304	3.15074	90833	0.317516	21434	0.137075	56576	0.234607	55373	0.35059	0.698422	1	1.20814
N-compound	o-Aminoacetophenone	1312.97	488379	0.294453	642006	0.244208	587480	0.481774	725691	0.521005	380542	0.300677	0.368423	1	0.124117	0.521005	0.244208	51208	0.278482	33444	0.316596	90526	0.280449	32567	0.175573	77795	0.194312	38363	0.164339	0.234959	1	0.0644891	0.316596	0.164339		0		0		0		0		0		0	0	0	0
Sesquiterpenes	Unidentified 21	1319.02		0		0		0		0		0	0	0	0	0	0		0		0		0		0		0		0	0	0	0	0	0		0		0		0		0		0		0	0	0	0
Monoterpene	Methyl geranate	1326		0		0		0		0		0	0	0	0	0	0		0		0		0		0		0		0	0	0	0	0	0		0		0		0		0		0		0	0	0	0
Sesquiterpenes	Unidentified 22	1329.54		0		0		0		0		0	0	0	0	0	0		0		0		0		0		0		0	0	0	0	0	0		0		0		0		0		0		0	0	0	0
Sesquiterpenes	Unidentified 23	1343.67		0		0		0		0		0	0	0	0	0	0		0		0		0		0		0		0	0	0	0	0	0	115105	0.670621		0	387545	1.3547	201840	1.29081	231576	0.96029	25669	0.162521	0.739824	1	0.568449
Unknown	Unidentified 24	1346.63		0		0		0		0		0	0	0	0	0	0	14057	0.0764456	11149	0.105541	23615	0.0731592	47228	0.254612	33473	0.0836072	20854	0.0893341	0.113783	1	0.0699334	0.254612	0.0731592		0		0		0		0		0		0	0	0	0
Unknown	Unidentified 25	1349.57	34902	0.0210431	59828	0.0227575	39579	0.0324575	65443	0.0469843		0	0.0246485	1	0.0172046	0.0469843	0		0		0		0		0		0		0	0	0	0	0	0		0		0		0		0		0		0	0	0	0
Sesquiterpenes	Unidentified 26	1351.78		0		0		0		0		0	0	0	0	0	0	5249	0.0285454	17448	0.165171	18099	0.0560706	20000	0.107822	15000	0.0374663	10000	0.0428379	0.0729855	1	0.053185	0.165171	0.0285454		0		0		0		0		0		0	0	0	0
Unknown	Unidentified 27	1358.37	97298	0.0586628	62934	0.023939	53362	0.0437605	81660	0.0586272	80672	0.0637412	0.0497462	1	0.0162487	0.0637412	0.023939		0		0		0		0		0		0	0	0	0	0	0		0		0		0		0		0		0	0	0	0
Sesquiterpenes	Unidentified 28	1362.02		0		0		0		0		0	0	0	0	0	0		0		0		0		0		0		0	0	0	0	0	0	44049	0.256637		0	43477	0.151978	23884	0.152743	62291	0.258306	264780	1.67643	0.416016	1	0.624664
Sesquiterpenes	α-Cubebene	1364.92		0		0		0		0		0	0	0	0	0	0	21258	0.115606	108482	1.02694	90897	0.281598	81800	0.440994	125597	0.31371	52043	0.222941	0.400298	1	0.325093	1.02694	0.115606		0		0		0		0		0		0	0	0	0
Sesquiterpenes	Unidentified 29	1374.33		0		0		0		0		0	0	0	0	0	0	47446	0.258024	138033	1.30668	105210	0.32594	70421	0.379648	204881	0.511742	66159	0.283411	0.510908	1	0.400101	1.30668	0.258024		0		0		0		0		0		0	0	0	0
Sesquiterpenes	α-Longipinene	1378.65		0		0		0		0		0	0	0	0	0	0		0		0		0		0		0		0	0	0	0	0	0		0		0		0		0		0		0	0	0	0
Sesquiterpenes	α-Ylangene	1389.37		0		0		0		0		0	0	0	0	0	0	34724	0.188838	141597	1.34042	215729	0.668327	194393	1.048	1803133	4.50378	995914	4.26629	2.00261	1	1.88679	4.50378	0.188838	14193712	82.695	18147	1.18368	24224136	84.678	12345905	78.9545	21543160	89.3343	12035544	76.2021	68.8413	1	33.4565
Sesquiterpenes	α-Copaene	1395.05		0		0		0		0		0	0	0	0	0	0	62846	0.341773	348443	3.29852	409949	1.27002	227410	1.226	172586	0.431077	111837	0.479086	1.17441	1	1.1183	3.29852	0.341773	366480	2.13517	16151	1.05349	50002	0.174787	49557	0.316927	20329	0.0842995		0	0.627446	1	0.830033
Sesquiterpenes	Unidentified 30			0		0		0		0		0	0	0	0	0	0	237071	1.28925	760422	7.19849	133599	0.413889	110678	0.596679	675209	1.6865	295725	1.26682	2.07527	1	2.55407	7.19849	0.413889		0		0		0		0		0		0	0	0	0
Sesquiterpenes	Longifolene	1402.47		0		0		0		0		0	0	0	0	0	0		0		0		0		0		0		0	0	0	0	0	0		0		0		0		0		0		0	0	0	0
Sesquiterpenes	Unidentified 31	1406.57		0		0		0		0		0	0	0	0	0	0		0		0		0		0		0		0	0	0	0	0	0	188240	1.09672	15300	0.997979	229777	0.80321	214670	1.37286	178070	0.738413	105858	0.670232	0.946568	1	0.263496
Sesquiterpenes	β-Bourbonene	1406.57		0		0		0		0		0	0	0	0	0	0	87269	0.474591	348451	3.29859	438058	1.3571	404472	2.18056	674176	1.68392	238499	1.02168	1.66941	1	0.985941	3.29859	0.474591		0		0		0		0		0		0	0	0	0
Sesquiterpenes	β-Elemene	1406.57		0		0		0		0		0	0	0	0	0	0		0		0		0		0		0		0	0	0	0	0	0		0		0		0		0		0		0	0	0	0
Unknown	Unidentified 32	1409.84	164053	0.0989107	174190	0.0662588	184780	0.151532	248414	0.178347	87931	0.0694768	0.112905	1	0.0500811	0.178347	0.0662588		0		0		0		0		0		0	0	0	0	0	0		0		0		0		0		0		0	0	0	0
Sesquiterpenes	Ylanga-2,4(15)-diene	1422.04		0		0		0		0		0	0	0	0	0	0		0		0		0		0		0		0	0	0	0	0	0	34077	0.198538		0	70002	0.244699	50432	0.322522	28331	0.117482	58623	0.371167	0.209068	1	0.136107
Sesquiterpenes	Unidentified 32	1429.31		0		0		0		0		0	0	0	0	0	0		0		0		0		0		0		0	0	0	0	0	0		0		0		0		0		0		0	0	0	0
Sesquiterpenes	Unidentified 33	1434		0		0		0		0		0	0	0	0	0	0		0		0		0		0		0		0	0	0	0	0	0		0		0		0		0		0		0	0	0	0
Sesquiterpenes	Unidentified 34	1435.74		0		0		0		0		0	0	0	0	0	0	78303	0.425832	147453	1.39586	199079	0.616746	34209	0.184425	170675	0.426303	129113	0.553093	0.600376	1	0.416911	1.39586	0.184425		0		0		0		0		0		0	0	0	0
Sesquiterpenes	β-Cedrene (cf.)	1441.34		0		0		0		0		0	0	0	0	0	0		0		0		0		0		0		0	0	0	0	0	0	81038	0.472141	2232	0.145587	147746	0.516462	908472	5.80985	117339	0.486577	83885	0.531112	1.32696	1	2.20087
Sesquiterpenes	(E)-β-Caryophyllene	1445.33		0		0		0		0		0	0	0	0	0	0		0		0		0		0		0		0	0	0	0	0	0	37823	0.220363	35289	2.30181	60967	0.213117	25839	0.165245	112737	0.467493		0	0.561338	1	0.865743
Sesquiterpenes	Unidentified 35	1449.31		0		0		0		0		0	0	0	0	0	0		0		0		0		0		0		0	0	0	0	0	0	11720	0.0682827	52621	3.43233	89774	0.313815	73742	0.471594	112802	0.467763		0	0.792297	1	1.30834
Sesquiterpenes	Unidentified 36	1450.89		0		0		0		0		0	0	0	0	0	0		0		0		0		0		0		0	0	0	0	0	0		0		0		0		0		0		0	0	0	0
Sesquiterpenes	(E)-α-Bergamotene	1454.06		0		0		0		0		0	0	0	0	0	0		0		0		0		0		0		0	0	0	0	0	0		0		0		0		0		0		0	0	0	0
Sesquiterpenes	Unidentified 37	1456.44		0		0		0		0		0	0	0	0	0	0		0		0		0		0		0		0	0	0	0	0	0		0		0		0		0		0		0	0	0	0
irregular terpene	Geranyl acetone	1459.59		0		0		0		0		0	0	0	0	0	0		0		0		0		0		0		0	0	0	0	0	0		0		0		0		0		0		0	0	0	0
Sesquiterpenes	β-Gurjunene (cf.)	1459.59		0		0		0		0		0	0	0	0	0	0		0		0		0		0		0		0	0	0	0	0	0		0		0		0		0		0		0	0	0	0
Sesquiterpenes	(E)-β-Farnesene	1460.38	793722	0.47855	545720	0.207582	308271	0.252803	226745	0.16279	507115	0.400686	0.300482	1	0.133802	0.47855	0.16279	68844	0.374391	101238	0.958364	221064	0.684855	51098	0.275476	95461	0.238438	115577	0.495108	0.504439	1	0.275237	0.958364	0.238438		0		0		0		0		0		0	0	0	0
Sesquiterpenes	Unidentified 38	1468.24		0		0		0		0		0	0	0	0	0	0	19631	0.106758	72977	0.690833	81999	0.254033	51583	0.27809	63212	0.157888	27675	0.118554	0.267693	1	0.21888	0.690833	0.106758		0		0		0		0		0		0	0	0	0
Sesquiterpenes	Unidentified 39	1476.83		0		0		0		0		0	0	0	0	0	0		0		0		0		0		0		0	0	0	0	0	0		0		0		0		0		0		0	0	0	0
Sesquiterpenes	α-Caryophyllene	1479.94	373877	0.225418	320586	0.121945	112901	0.0925866	190555	0.136808	383939	0.303361	0.176024	1	0.086716	0.303361	0.0925866		0		0		0		0		0		0	0	0	0	0	0		0		0	56695	0.198183	31839	0.203617	65542	0.271787		0	0.112264	1	0.125686
Sesquiterpenes	Prezizaene	1483.82		0		0		0		0		0	0	0	0	0	0		0		0		0		0		0		0	0	0	0	0	0		0		0		0		0		0		0	0	0	0
Sesquiterpenes	Amorpha-4,11-diene	1485.37		0		0		0		0		0	0	0	0	0	0		0		0		0		0		0		0	0	0	0	0	0		0		0		0		0		0		0	0	0	0
Sesquiterpenes	Allo-Aromadendrene	1487.69		0		0		0		0		0	0	0	0	0	0	25654	0.139513	70933	0.671483	186592	0.578061	75315	0.406032	75222	0.187886	134451	0.57596	0.426489	1	0.221379	0.671483	0.139513		0		0		0		0		0		0	0	0	0
Sesquiterpenes	Unidentified 40	1490.78		0		0		0		0		0	0	0	0	0	0		0		0		0		0		0		0	0	0	0	0	0		0		0		0		0		0		0	0	0	0
Sesquiterpenes	β-Cubenene	1493.09		0		0		0		0		0	0	0	0	0	0		0		0	70310	0.21782	14393	0.0775944	67022	0.167404	73515	0.314923	0.129624	1	0.126375	0.314923	0		0		0		0		0		0		0	0	0	0
Sesquiterpenes	Ar-curcumene	1493.86		0		0		0		0		0	0	0	0	0	0		0		0		0		0		0		0	0	0	0	0	0		0		0		0		0		0		0	0	0	0
Sesquiterpenes	γ-Muurolene	1496.17		0		0		0		0		0	0	0	0	0	0	11380	0.0618874	43697	0.413655	34354	0.106429	65454	0.352871	190198	0.475067	200325	0.85815	0.37801	1	0.288287	0.85815	0.0618874		0		0		0		0		0		0	0	0	0
Sesquiterpenes	(Z,E)-α-Farnesene	1496.17		0		0		0		0		0	0	0	0	0	0	22704	0.12347	40397	0.382416	130950	0.405682		0		0		0	0.151928	1	0.193686	0.405682	0		0		0		0		0		0		0	0	0	0
Sesquiterpenes	Unidentified 41	1498.47		0		0		0		0		0	0	0	0	0	0		0		0		0		0		0		0	0	0	0	0	0		0		0		0		0		0		0	0	0	0
Sesquiterpenes	Germacrene D	1506.01		0		0		0		0		0	0	0	0	0	0		0		0		0		0		0		0	0	0	0	0	0		0		0		0		0		0		0	0	0	0
Sesquiterpenes	Unidentified 42	1509.44		0		0		0		0		0	0	0	0	0	0		0		0		0		0		0		0	0	0	0	0	0	415227	2.41918	129645	8.4564	263008	0.919372	124525	0.796361	130302	0.540331	70989	0.449462	2.26352	1	3.11755
Sesquiterpenes	(E,E)-α-Farnesene	1510.29	117998	0.0711432	126713	0.0481994	49898	0.0409198	94735	0.0680143	65575	0.0518127	0.0560179	1	0.0130332	0.0711432	0.0409198		0		0		0		0		0		0	0	0	0	0	0		0		0		0		0		0		0	0	0	0
Sesquiterpenes	β-Selinene	1517.12		0		0		0		0		0	0	0	0	0	0		0		0		0		0		0		0	0	0	0	0	0		0		0		0		0		0		0	0	0	0
Sesquiterpenes	α-Muurolene	1527.3		0		0		0		0		0	0	0	0	0	0		0		0		0		0		0		0	0	0	0	0	0		0		0		0		0		0		0	0	0	0
Sesquiterpenes	a-Selinene	1529.3		0		0		0		0		0	0	0	0	0	0		0		0		0		0		0		0	0	0	0	0	0		0		0		0		0		0		0	0	0	0
Sesquiterpenes	(Z)-γ-Bisabolene	1534.89		0		0		0		0		0	0	0	0	0	0		0		0		0		0		0		0	0	0	0	0	0		0		0		0		0		0		0	0	0	0
Sesquiterpenes	β-Sesquiphellandrene	1541.61		0		0		0		0		0	0	0	0	0	0		0		0		0		0		0		0	0	0	0	0	0		0		0		0		0		0		0	0	0	0
Sesquiterpenes	δ-Cadinene	1542.44		0		0		0		0		0	0	0	0	0	0		0		0		0		0		0		0	0	0	0	0	0		0		0		0		0		0		0	0	0	0
Unknown	Unidentified 43	1542.44	261585	0.157715	240820	0.0916037	180666	0.148159	282068	0.202509	154282	0.121903	0.144378	1	0.0414174	0.202509	0.0916037		0		0		0		0		0		0	0	0	0	0	0		0		0		0		0		0		0	0	0	0
Sesquiterpenes	α-Calacorene	1567.37		0		0		0		0		0	0	0	0	0	0		0		0		0		0		0		0	0	0	0	0	0		0		0		0		0		0		0	0	0	0
Sesquiterpenes	Unidentified 44	1615.28		0		0		0		0		0	0	0	0	0	0		0		0		0		0		0		0	0	0	0	0	0		0		0		0		0		0		0	0	0	0
Unknown	Unidentified 45	1641.92		0		0		0		0		0	0	0	0	0	0		0		0		0		0		0		0	0	0	0	0	0		0		0		0		0		0		0	0	0	0
Sesquiterpenes	Unidentified 46	1703.83		0		0		0		0		0	0	0	0	0	0		0		0		0		0		0		0	0	0	0	0	0		0	37070	2.41798	265981	0.929765	72803	0.465589	150818	0.625406		0	0.73979	1	0.89836
Sesquiterpenes	Unidentified 47	1741.74		0		0		0		0		0	0	0	0	0	0		0		0		0		0		0		0	0	0	0	0	0		0		0		0		0		0		0	0	0	0
	number of flowers/sample		33		50		35		80		102							80		86		86		83		51		65							20		25		23		18		26		27
	Sampling time (hours)		7		7		7		5		5							8.5		8.5		5.5		7		7		7							5.5		5.5		5.5		5.5		5		5
	Total (TIC)		165859766		262893187		121941006		139286846		126561730							18388240		10563629		32278939		18549011		40036032		23343817							17163933		1533099		28607343		15636743		24115217		15794233
	Total per flower (TIC)		5.02605e+06		5.25786e+06		3.48403e+06		1.74109e+06		1.2408e+06							229853		122833		375336		223482		785020		359136							858197		61324		1.2438e+06		868708		927508		584972
	Total per flower/hour (TIC)		718008		751123		497718		348217		248160							27041.5		14450.9		68243		31926		112146		51305.1							156036		11149.8		226145		157947		185502		116994
	Total per flower/hour (ng)		5.61455		5.87351		3.89197		2.72293		1.94052							0.211455		0.113001		0.533635		0.24965		0.876938		0.401187							1.22014		0.0871874		1.76837		1.23509		1.45055		0.914852
	Unidentified (total area)		7718997	4.65393	7917837	3.01181	7328722	6.01006	10610415	7.61767	5247239	4.14599	5.08789		1.77734			517124	2.81225	1248384	11.8178	691828	2.14328	524840	2.82948	1349126	3.36978	712498	3.05219	4.33746		3.68667			1834097	10.6858	280615	18.3038	2256206	7.88681	1692336	10.8228	1472311	6.10532	879768	5.57019	9.89578		4.6753
	Externa standard (100 ng) 12788332 (TIC)
[truncated: 144 more columns]
